# Supplementary material for: Mixing Oil-Based Microencapsulation of Garlic Essential Oil: Impact of Incorporating Three Commercial Vegetable Oils on the Stability of Emulsions
Source: Foods. 2021 Jul 15;10(7):1637. doi: 10.3390/foods10071637 (PMC8305996; doi:10.3390/foods10071637)
Supplement: Supplementary file 1 [file foods-10-01637-s001.zip]

Archive with 1 entries (1 files):
- foods-1257799-supplementary.pdf
